# Supplementary material for: Factors Associated with Mortality in Nosocomial Lower Respiratory Tract Infections: An ENIRRI Analysis
Source: Antibiotics (Basel). 2025 Jan 26;14(2):127. doi: 10.3390/antibiotics14020127 (PMC11851455; doi:10.3390/antibiotics14020127)
Supplement: Supplementary file 1 [file antibiotics-14-00127-s001.zip]

Archive with 1 entries (1 files):
- antibiotics-3366166-supplementary.pdf
